# Supplementary material for: Early adolescent perceived friendship quality aids affective and neural responses to social inclusion and exclusion in young adults with and without adverse childhood experiences
Source: Soc Cogn Affect Neurosci. 2024 Jun 21;19(1):nsae044. doi: 10.1093/scan/nsae044 (PMC11219303; doi:10.1093/scan/nsae044)
Supplement: nsae044_Supp [file nsae044_supp.zip]

Archive with 1 entries (1 files):
- scan-22-234-File006.docx
